# Supplementary material for: Mannose trimming is the dominant signal for the release of misfolded glycoproteins from ER quality control
Source: J Biol Chem. 2025 Aug 28;301(10):110649. doi: 10.1016/j.jbc.2025.110649 (PMC12494556; doi:10.1016/j.jbc.2025.110649)
Supplement: Data for Table S3 [file mmc2.xlsx]

## Sheet: Table S3
Spalte1	Spalte2	Spalte3	Spalte4	Spalte5	Spalte6	Spalte7	Spalte8	Spalte9	Spalte10	Spalte11	Spalte12	Spalte13	Spalte14	Spalte15	Spalte16	Spalte17	Spalte18	Spalte19	Spalte20	Spalte21	Spalte22	Spalte23	Spalte24	Spalte25	Spalte26
Accession	-10lgP	Coverage (%)	Coverage (%) SUBEX-C57Y #1	Coverage (%) SUBEX-C57Y #2	Coverage (%) SUBEX-C57Y #3	Coverage (%) SUBEX-WT #1	Coverage (%) SUBEX-WT #2	Coverage (%) SUBEX-WT #3	Area SUBEX-C57Y #1	Area SUBEX-C57Y #2	Area SUBEX-C57Y #3	Area SUBEX-WT #1	Area SUBEX-WT #2	Area SUBEX-WT #3	#Peptides	#Unique	#Spec SUBEX-C57Y #1	#Spec SUBEX-C57Y #2	#Spec SUBEX-C57Y #3	#Spec SUBEX-WT #1	#Spec SUBEX-WT #2	#Spec SUBEX-WT #3	PTM	Avg. Mass	Description	amino acid sequence
SUBEX	436.25	70	58	63	63	64	54	61	3.26E+09	6.41E+09	4.54E+09	4.45E+09	3.00E+09	1.35E+09	87	13	71	107	98	81	68	53	Carbamidomethylation; Oxidation (M)	33818	SUBEX	VTNLRDVSAINNLYITLGAPSLHHWLAFGGDPYGEKWQGVVCDSSNITEIRIPGMKVGGGLSDTLADFSSIQVMDFSSNHISGTIPQALPSSIRNLSLSSNRFTGNIPFTLSFLSDLSELSLGSNLLSGEIPDYFQQLSKLTKLDLSSNILEGHLPSSMGDLASLKILYLQDNKLTGTLDVIEDLFLTDLNVENNLFSGPIPPNLLKIPNFKKDGTPFNTSIITPPPPPVVDPPPATHRAPPVPRIPPVSGVPPAPFAPFAPLQPQQHPPPSPPLVWSPPSSDNGGGDPWNSVSGQPTLQISPPSGSGSGKFWSTQR
Nbe10g17050.1	392.10	73	63	66	66	37	46	37	1.35E+08	1.93E+08	1.44E+08	2.81E+06	1.78E+06	3.51E+06	63	16	74	73	80	25	20	25	Carbamidomethylation; Oxidation (M)	61425	gene=Nbe10g17050 CNX	MEERSRRMWTQYALLLLTGCFVAQLYASSDVKFYESFDEAFDGRWIVSEKEEYNGVWKHAKSEGHDDHGLLVSEKARKYAIVKELDDAVDLKEGTVVLQYEVRLQDGLECGGAYLKYLRPQEAGWIPKEFNNESPYTIMFGPDKCGATNKVHFILKHKNPKSGEYIEHHLKFPPSVPSDKLTHVYTAVLRPNNELLILIDGEEKKKANFLSEDDFEPSLIPAQTIPDPEDKKPEDWDEREKIPDPDAKKPDDWDEDAPMEIEDEEAEKPEGWLDDEPEEINDPEATKPEDWVDEEDGEWEAPNIDNPKCAEGPGCGEWRRPMKSNPAYKGKWHAPLIDNPNYKGIWKPRDIPNPNYFELNKPNFEPVAAIGIEIWTMQDGILFDNILIASDEKVAESYR…
Nbe10g17090.2	378.72	66	57	61	63	35	41	33	9.52E+07	1.98E+08	1.39E+08	1.95E+06	9.83E+05	1.26E+06	60	19	62	59	73	18	17	19	Carbamidomethylation; Oxidation (M)	61170	gene=Nbe10g17090 CNX	MEERNRRIWAQYSLLLLAGCFVSQLYASTDVKFYESFDKAFDGRWIVSEKEDYNGVWKHAKSEGHDDYGLLVSEKARKYAIVKELDDVVDLKDGTVVLQYEVRLQDGLECGGAYLKYLRPQEAGWIPKDFNNDSPYAIMFGPDKCGATNKVHFILKHKNPKSGEYIEHHLKFPPSVPSDKLTHVYTAVLKPDNELLILIDGDEKKKANFLSDDDFEPPLIPAETIPDPEDKKPDDWDERAKIPDPDAKKPDDWDEDAPMEIEDEDAEKPEGWLDDEPEEIDDPEATKPEDWVDEEDGEWEAPKIDNPKCAEGPGCGEWKRPMKSNPAYKGKWHAPLIDNPNYKGIWKPRDIPNPNYFKLDRPNFEPIAAIGIEIWTMQDGILFDNILIASDEKVAESYR…
Nbe05g04660.1	364.16	64	58	64	61	39	45	42	1.25E+08	2.53E+08	1.85E+08	3.63E+06	1.13E+06	2.56E+06	56	12	68	74	84	23	20	26	Carbamidomethylation; Oxidation (M)	61395	gene=Nbe05g04660 CNX	MEERNRRIWTQYLLLLLAGCFVSQLYASSDVKFYESFDKAFDGRWIVSDKEDYNGVWKHAKSEGHDDYGLLVSEKARKYAIVKELDDVVDLKDGTVVLQYEVRLQDGLECGGAYLKYLRPQEAGWIPKEFNNESPYTIMFGPDKCGATNKVHFILKHKNPKSGEYIEHHLKFPPSVPSDKLTHVYTAVLKPDNELLILIDGEEKKKANFLSDDDFEPPLIPAETIPDPEDKKPEDWDERAKIPDPDAKKPDDWDEDAPMEIEDEDAEKPEGWLDDEPEEIDDPEATKPEDWVDEEDGEWEAPKIDNPKCAEGPGCGEWKRPMKSNPAYKGKWHTPLIDNPNYKGIWKPRDIPNPNYFKLDRPNFEPIAAIGIEIWTMQDGILFDNILIASDEKVAESYR…
Nbe05g04630.1	360.29	63	59	62	57	35	25	33	7.03E+07	1.24E+08	6.37E+07	7.85E+05	5.32E+05	3.32E+05	58	10	70	69	73	23	16	22	Carbamidomethylation; Oxidation (M)	64762	gene=Nbe05g04630 CNX	MLLSEYLALQNFTLFSPVSRSNSLFAPYLDMEERSRKLWTQYALLLLAGCFVSQLHASSDVKFYEPFDEAFDGRWIVSEKEEYNGVWNHAKSEGHDDHGLLVSEKARKYAIVKELDDVVDLKEGTVVLQYEVRLQDGLECGGAYLKYLRPQEAGWIPKEFNNESPYTIMFGPDKCGATNKVHFILKHKNPKSGEYIEHHLKFPPSVPSDKLTHVYTAVLRPNNELLILIDGEEKKKATFLSEDDFEPSLLPAQTIPDPEDKKPEDWDEREKIPDPDAKKPDDWDEDAPMEIEDEGAEKPEGWLDDEPEEIDDPEATKPEDWVDEEDGEWEAPQIDNPKCAEGPGCGEWRRPMKSNPAYKGKWHAPLIDNPNYKGIWKPRDIPNPNYFELDRPNFEPVAA…
Nbe01g14240.1	229.85	36	26	31	30	0	12	0	4.54E+05	5.84E+05	4.24E+05				11	1	6	8	9	0	3	0	Carbamidomethylation	47125	gene=Nbe01g14240 CRT	MATQRRANPSSLHLITVFSLLVAVVSAEVFFEESFNDGWESRWVKSEWKKDENMAGEWNHTSGKWNGDTNDKGIQTSEDYRFYAISAEFPEFSNKGKNLVFQFSVKHEQKLDCGGGYMKLLSGDVDQKKFGGDTPYSIMFGPDICGYSTKKVHAILTYNDTNHLIKKEVPCETDQLTHVYTFILRPDATYSILIDNVEKQSGSLYSDWDLLPPKTIKDPSAKKPEDWDEKEFIDDPEDKKPEGYDDIPEEITDPDAKKPEDWDDEEDGEWTAPTIPNPEYKGPWKPKKIKNPNYKGKWKAPLIDNPDFKDDPDLYVFPKLKYVGVELWQVKSGTLFDNIVICDDPEYAKAIAEETWGKQKDAEKAAFEEAEKKREDEESKDAPADSDAEEDDDSDDADD…
Nbe09g07110.2	219.46	44	40	20	22	13	18	4	4.80E+06	2.52E+06	2.45E+06	3.18E+05	4.02E+05	7.48E+04	14	14	12	6	7	4	5	2	Carbamidomethylation; Oxidation (M)	49790	gene=Nbe09g07110 CRT	MAHSEHKPSRLIFSLVLVLLFFTLVSSSGSEIFFEERFDDGWRSRWVKSDWKISEGKAGSFKHTAGTWAGDPDDKGIQTTNDAKHFAISAKIPEFSNKNRTLVVQYSIKFEQDIECGGGYIKLLSGYVNQKKFGGDTPYSFMFGPDICGTQTKKLHVILSYQGQNYPIKKELECETDKLTHFYTFILRPDASYSIWIDGRERDSGSMYTDWDILPPRKIKDVNAKKPADWEDREYIEDPDDIKPEGYDSIPREIPDRKAKKPINWDDEEDGMWKPPKVPNPAYRGPWKRKKIKNPNYKGKWKIPWIDNPEFEDDPDLYVLKPIKYVGIEVWQVKAGSVFDNILVCDEPDYAKQVIQEVFANREAEKEAFEEAEKVRKAKEEEEAQRAREEGERRRRERG…
